# Supplementary material for: Spectroscape enables real-time query and visualization of a spectral archive in proteomics
Source: Nat Commun. 2023 Oct 7;14:6267. doi: 10.1038/s41467-023-42006-x (PMC10560257; doi:10.1038/s41467-023-42006-x)
Supplement: Supplementary file 4 — Source Data [file 41467_2023_42006_MOESM4_ESM.xlsx]

## Sheet: Fig. 2
The average query time(ms) on different batch size
	Batch Sizes
archive size (million)	1	10	100	1000	10000
4	4.754	1.337	0.2808	0.1991	0.5596
8	7.571	2.065	0.4428	0.2963	0.7888
12	10.36	2.532	0.5694	0.3791	0.9676
16	12.92	3.115	0.7127	0.4789	1.107
20	16.49	3.755	0.855	0.6602	1.203
40	36.02	10.7	2.203	1.307	1.881
60	57.4	18.75	3.75	2.152	2.575
80	79.51	27.02	5.202	2.977	3.324
100	101.7	35.62	6.842	3.853	3.97

## Sheet: Fig. 3
distribution of per query recall for top N ANNs with different min dot product
	N=100
min dp	0-0.55	0.55-0.75	0.75-0.9	0.9-0.999	0.999-1
0.5	0.0620979	0.0921872	0.170367	0.238068	0.43728
0.6	0.0291035	0.0404129	0.0837311	0.176178	0.670575
0.7	0.012762	0.0168085	0.0410355	0.100332	0.829062
0.8	0.00337207	0.00539531	0.0140589	0.0410355	0.936138
0.9	0.00077817	0.00103756	0.00217888	0.00772982	0.988276
	N=10
min dp	0-0.55	0.55-0.75	0.75-0.9	0.9-0.999	0.999-1
0.5	0.0304005	0.0447188	0.0604379	0.0818116	0.782631
0.6	0.017016	0.0222038	0.036574	0.0419693	0.882237
0.7	0.00830048	0.0100125	0.0188317	0.0211143	0.941741
0.8	0.0025939	0.00389085	0.00721104	0.00798921	0.978315
0.9	0.000466902	0.00077817	0.000830048	0.00171197	0.996213
